# Supplementary material for: The influence of calcitonin gene-related peptide on markers of bone metabolism in MG-63 osteoblast-like cells co-cultured with THP-1 macrophage-like cells under virtually osteolytic conditions
Source: BMC Musculoskelet Disord. 2016 May 4;17:199. doi: 10.1186/s12891-016-1044-5 (PMC4855322; doi:10.1186/s12891-016-1044-5)
Supplement: Additional file 2: — Data and statistical analysis of particle- or LPS-activated THP-1/MG-63 co-cultures treated with the neuropeptide CGRP. (XLSX 19 kb) [file 12891_2016_1044_MOESM2_ESM.xlsx]

## Sheet: CGRP treatment
S2: Data and statistical analysis of particle- or LPS-activated THP1 / MG-63 co-cultures treated with the neuropeptide CGRP
Employing descriptive statistics, mean ± standard deviation (SD) for the expression or secretion of selected biomarkers of inflammation and osteoblast activity during neuropeptide treatment of particle- or LPS-activated THP-1 macrophage-like / MG-63 osteolast-like co-cultures (groups: control, CGRP) were calculated for each osteolytic stimulus (negative control, 10 pg/ml LPS, 100 ng/ml LPS, UHMWP…
analyte	osteolytic stimulus	culture + treatment	Mean ± SD			p-values of neuropeptide associated effects
			6h	24h	48h	control			CGRP (10-8 M)
						6h	24h	48h	6h	24h	48h
TNF-α secretion [pg/ml] per 100.000 cells	negative control	MG-63	b.d.	b.d.	b.d.	-	-	-	n.a.	n.a.	n.a.
		MG-63 + CGRP (10-8 M)	b.d.	b.d.	b.d.	n.a.	n.a.	n.a.	-	-	-
		THP-1 / MG-63	b.d.	b.d.	b.d.	-	-	-	n.a.	n.a.	n.a.
		THP-1 / MG-63 + CGRP (10-8 M)	b.d.	b.d.	b.d.	n.a.	n.a.	n.a.	-	-	-
	LPS (10 pg/ml)	MG-63	b.d.	b.d.	b.d.	-	-	-	n.a.	n.a.	n.a.
		MG-63 + CGRP (10-8 M)	b.d.	b.d.	b.d.	n.a.	n.a.	n.a.	-	-	-
		THP-1 / MG-63	b.d.	b.d.	b.d.	-	-	-	n.a.	n.a.	n.a.
		THP-1 / MG-63 + CGRP (10-8 M)	b.d.	b.d.	b.d.	n.a.	n.a.	n.a.	-	-	-
	LPS (100 ng/ml)	MG-63	b.d.	b.d.	b.d.	-	-	-	n.a.	n.a.	n.a.
		MG-63 + CGRP (10-8 M)	b.d.	b.d.	b.d.	n.a.	n.a.	n.a.	-	-	-
		THP-1 / MG-63	256.1 ± 59.60	141.8 ± 13.83	80.75 ± 8.458	-	-	-	0.0052	0.0397	n.s.
		THP-1 / MG-63 + CGRP (10-8 M)	167.6 ± 17.62	119.2 ± 18.07	91.49 ± 12.38	0.0052	0.0397	n.s.	-	-	-
	UHMWPE (1:500)	MG-63	b.d.	b.d.	b.d.	-	-	-	n.a.	n.a.	n.a.
		MG-63 + CGRP (10-8 M)	b.d.	b.d.	b.d.	n.a.	n.a.	n.a.	-	-	-
		THP-1 / MG-63	10.31 ± 3.379	3.963 ± 1.847	2.619 ± 0.1953	-	-	-	<0.0001	n.s.	0.029
		THP-1 / MG-63 + CGRP (10-8 M)	2.271 ± 0.1191	5.048 ± 2.805	3.516 ± 0.7878	<0.0001	n.s.	0.0209	-	-	-
OPG fold secretion (OPG activated cells [pg/ml] / OPG unstimulated control [pg/ml])	LPS (10 pg/ml)	MG-63	0.6253 ± 0.2396	0.7430 ± 0.1188	0.8530 ± 0.1275	-	-	-	0.0107	n.s.	n.s.
		MG-63 + CGRP (10-8 M)	1.942 ± 0.5912	1.127 ± 0.3357	0.9645 ± 0.08932	0.0107	n.s.	n.s.	-	-	-
		THP-1 / MG-63	1.098 ± 0.3083	0.8995 ± 0.09350	0.6990 ± 0.1235	-	-	-	n.s.	n.s.	0.0320
		THP-1 / MG-63 + CGRP (10-8 M)	1.306 ± 0.4062	1.038 ± 0.1421	0.9870 ± 0.06478	n.s.	n.s.	0.0320	-	-	-
	LPS (100 ng/ml)	MG-63	0.5970 ± 0.08822	0.6815 ± 0.09314	0.7158 ± 0.07122	-	-	-	0.0173	n.s.	n.s.
		MG-63 + CGRP (10-8 M)	1.846 ± 0.5991	0.8887 ± 0.1434	0.8340 ± 0.1476	0.0173	n.s.	n.s.	-	-	-
		THP-1 / MG-63	1.125 ± 0.2418	0.9800 ± 0.1518	1.194 ± 0.07753	-	-	-	0.0173	n.s.	n.s.
		THP-1 / MG-63 + CGRP (10-8 M)	1.373 ± 0.5979	1.013 ± 0.05852	1.235 ± 0.3277	0.0173	n.s.	n.s.	-	-	-
	UHMWPE (1:500)	MG-63	0.5305 ± 0.1566	0.7424 ± 0.1217	0.7674 ± 0.1456	-	-	-	0.0012	0.0064	n.s.
		MG-63 + CGRP (10-8 M)	1.711 ± 0.4466	1.165 ± 0.1406	0.9218 ± 0.1047	0.0012	0.0064	n.s.	-	-	-
		THP-1 / MG-63	1.441 ± 0.3873	0.9253 ± 0.2107	1.112 ± 0.1678	-	-	-	n.s.	n.s.	n.s.
		THP-1 / MG-63 + CGRP (10-8 M)	1.212 ± 0.2153	1.088 ± 0.1416	1.008 ± 0.2947	n.s.	n.s.	n.s.	-	-	-
OPG fold mRNA expression (OPG activated cells [%] / OPG unstimulated control [%])	LPS (10 pg/ml)	MG-63	1.081 ± 0.1586	1.002 ± 0.04960	-	-	-	-	n.s.	n.s.	-
		MG-63 + CGRP (10-8 M)	1.033 ± 0.1035	1.015 ± 0.1180	-	n.s.	n.s.	-	-	-	-
		THP-1 / MG-63	0.8338 ± 0.1334	0.9923 ± 0.1412	-	-	-	-	n.s.	n.s.	-
		THP-1 / MG-63 + CGRP (10-8 M)	0.9867 ± 0.1202	1.141 ± 0.1759	-	n.s.	n.s.	-	-	-	-
	LPS (100 ng/ml)	MG-63	0.9272 ± 0.1458	0.9890 ± 0.1565	-	-	-	-	n.s.	n.s.	-
		MG-63 + CGRP (10-8 M)	1.035 ± 0.1552	1.012 ± 0.1214	-	n.s.	n.s.	-	-	-	-
		THP-1 / MG-63	1.060 ± 0.04386	1.240 ± 0.1028	-	-	-	-	n.s.	n.s.	-
		THP-1 / MG-63 + CGRP (10-8 M)	0.9773 ± 0.08355	1.422 ± 0.2657	-	n.s.	n.s.	-	-	-	-
	UHMWPE (1:500)	MG-63	1.099 ± 0.1553	0.8850 ± 0.1526	-	-	-	-	n.s.	n.s.	-
		MG-63 + CGRP (10-8 M)	1.094 ± 0.1841	0.9360 ± 0.09205	-	n.s.	n.s.	-	-	-	-
		THP-1 / MG-63	1.100 ± 0.1770	1.124 ± 0.09095	-	-	-	-	n.s.	n.s.	-
		THP-1 / MG-63 + CGRP (10-8 M)	1.047 ± 0.1475	1.116 ± 0.1469	-	n.s.	n.s.	-	-	-	-
OPN fold secretion (OPN activated cells [pg/ml] / OPN unstimulated control [pg/ml])	LPS (10 pg/ml)	MG-63	b.d.	b.d.	b.d.	-	-	-	n.a.	n.a.	n.a.
		MG-63 + CGRP (10-8 M)	b.d.	b.d.	b.d.	n.a.	n.a.	n.a.	-	-	-
		THP-1 / MG-63	1.437 ± 0.8581	0.7273 ± 0.3204	0.9140 ± 0.3580	-	-	-	n.s.	n.s.	n.s.
		THP-1 / MG-63 + CGRP (10-8 M)	0.8143 ± 0.2040	0.8858 ± 0.2348	1.106 ± 0.2564	n.s.	n.s.	n.s.	-	-	-
	LPS (100 ng/ml)	MG-63	b.d.	b.d.	b.d.	-	-	-	n.a.	n.a.	n.a.
		MG-63 + CGRP (10-8 M)	b.d.	b.d.	b.d.	n.a.	n.a.	n.a.	-	-	-
		THP-1 / MG-63	1.421 ± 0.6702	1.429 ± 0.5736	0.8900 ± 0.2118	-	-	-	0.0312	n.s.	n.s.
		THP-1 / MG-63 + CGRP (10-8 M)	0.7098 ± 0.2709	0.4038 ± 0.1637	0.9108 ± 0.2037	0.0312	n.s.	n.s.	-	-	-
	UHMWPE (1:500)	MG-63	b.d.	b.d.	b.d.	-	-	-	n.a.	n.a.	n.a.
		MG-63 + CGRP (10-8 M)	b.d.	b.d.	b.d.	n.a.	n.a.	n.a.	-	-	-
		THP-1 / MG-63	1.236 ± 0.8727	0.8060 ± 0.1693	1.103 ± 0.4132	-	-	-	n.s.	n.s.	n.s.
		THP-1 / MG-63 + CGRP (10-8 M)	0.6698 ± 0.1820	0.7123 ± 0.2183	0.7934 ± 0.1827	n.s.	n.s.	n.s.	-	-	-
ALP fold activity (ALP activated cells [U/ml] / ALP control [U/ml])	LPS (10 pg/ml)	MG-63	-	1.021 ± 0.1855	1.029 ± 0.08934	-	-	-	-	n.s.	n.s.
		MG-63 + CGRP (10-8 M)	-	0.8799 ± 0.2286	1.138 ± 0.2729	-	n.s.	n.s.	-	-	-
		THP-1 / MG-63	-	1.198 ± 0.2591	1.024 ± 0.07443	-	-	-	-	n.s.	n.s.
		THP-1 / MG-63 + CGRP (10-8 M)	-	0.8985 ± 0.2249	1.174 ± 0.2661	-	n.s.	n.s.	-	-	-
	LPS (100 ng/ml)	MG-63	-	1.165 ± 0.2722	1.149 ± 0.2067	-	-	-	-	n.s.	n.s.
		MG-63 + CGRP (10-8 M)	-	0.9849 ± 0.08408	1.026 ± 0.03960	-	n.s.	n.s.	-	-	-
		THP-1 / MG-63	-	1.140 ± 0.08153	1.212 ± 0.09952	-	-	-	-	n.s.	n.s.
		THP-1 / MG-63 + CGRP (10-8 M)	-	0.8011 ± 0.2015	1.225 ± 0.1090	-	n.s.	n.s.	-	-	-
	UHMWPE (1:500)	MG-63	-	0.8491 ± 0.2153	1.134 ± 0.2910	-	-	-	-	n.s.	n.s.
		MG-63 + CGRP (10-8 M)	-	0.9906 ± 0.1053	0.9314 ± 0.04981	-	n.s.	n.s.	-	-	-
		THP-1 / MG-63	-	1.206 ± 0.2084	1.210 ± 0.3331	-	-	-	-	n.s.	n.s.
		THP-1 / MG-63 + CGRP (10-8 M)	-	0.9198 ± 0.1969	1.222 ± 0.3046	-	n.s.	n.s.	-	-	-
ALP fold mRNA expression (ALP activated cells [%] / ALP unstimulated control [%])	LPS (10 pg/ml)	MG-63	0.8380 ± 0.1109	0.9573 ± 0.1558	-	-	-	-	n.s.	n.s.	-
		MG-63 + CGRP (10-8 M)	0.9023 ± 0.04989	0.9778 ± 0.06886	-	n.s.	n.s.	-	-	-	-
		THP-1 / MG-63	1.006 ± 0.09355	1.021 ± 0.1029	-	-	-	-	n.s.	n.s.	-
		THP-1 / MG-63 + CGRP (10-8 M)	1.014 ± 0.1080	1.098 ± 0.01436	-	n.s.	n.s.	-	-	-	-
	LPS (100 ng/ml)	MG-63	0.7963 ± 0.1637	0.7310 ± 0.1350	-	-	-	-	n.s.	0.0039	-
		MG-63 + CGRP (10-8 M)	1.116 ± 0.2282	1.019 ± 0.05785	-	n.s.	0.0039	-	-	-	-
		THP-1 / MG-63	1.022 ± 0.09189	1.067 ± 0.1252	-	-	-	-	n.s.	n.s.	-
		THP-1 / MG-63 + CGRP (10-8 M)	1.035 ± 0.1363	1.152 ± 0.06512	-	n.s.	n.s.	-	-	-	-
	UHMWPE (1:500)	MG-63	1.005 ± 0.3080	0.8723 ± 0.1649	-	-	-	-	n.s.	n.s.	-
		MG-63 + CGRP (10-8 M)	1.120 ± 0.3369	1.120 ± 0.1672	-	n.s.	n.s.	-	-	-	-
		THP-1 / MG-63	1.031 ± 0.1644	1.018 ± 0.09095	-	-	-	-	n.s.	n.s.	-
		THP-1 / MG-63 + CGRP (10-8 M)	1.183 ± 0.2036	1.105 ± 0.06207	-	n.s.	n.s.	-	-	-	-
