# Supplementary material for: The influence of calcitonin gene-related peptide on markers of bone metabolism in MG-63 osteoblast-like cells co-cultured with THP-1 macrophage-like cells under virtually osteolytic conditions
Source: BMC Musculoskelet Disord. 2016 May 4;17:199. doi: 10.1186/s12891-016-1044-5 (PMC4855322; doi:10.1186/s12891-016-1044-5)
Supplement: Additional file 3: — Data and statistical analysis of various particle- or LPS-activated cell cultures. (XLSX 16 kb) [file 12891_2016_1044_MOESM3_ESM.xlsx]

## Sheet: cell (line) comparison
S3: Data and statistical analysis of various particle- or LPS-activated cell cultures
Employing descriptive statistics, mean ± standard deviation (SD) for the expression or secretion of selected biomarkers of inflammation and osteoblast activity during the activation of various cell cultures (groups: MG-63 osteoblast-like cells, THP-1 macrophage-like cells, THP-1 / MG-63 co-culture, primary human osteoblasts (pHOB)) using different osteolytic stimuli (negative control, 10 pg/ml LP…
analyte	osteolytic stimulus	culture	Mean ± SD			p-values of cell type associated effects
			6h	24h	48h	MG-63			THP-1			THP-1 / MG-63			pHOB
						6h	24h	48h	6h	24h	48h	6h	24h	48h	6h	24h	48h
TNF-α secretion [pg/ml] per 100.000 cells	negative control	MG-63	b.d.	b.d.	b.d.	-	-	-	n.a.	n.a.	n.a.	n.a.	n.a.	n.a.	-	-	-
		THP-1	b.d.	b.d.	b.d.	n.a.	n.a.	n.a.	-	-	-	n.a.	n.a.	n.a.	-	-	-
		THP-1 / MG-63	b.d.	b.d.	b.d.	n.a.	n.a.	n.a.	n.a.	n.a.	n.a.	-	-	-	-	-	-
	LPS (10 pg/ml)	MG-63	b.d.	b.d.	b.d.	-	-	-	n.a.	n.a.	n.a.	n.a.	n.a.	n.a.	-	-	-
		THP-1	b.d.	b.d.	b.d.	n.a.	n.a.	n.a.	-	-	-	n.a.	n.a.	n.a.	-	-	-
		THP-1 / MG-63	b.d.	b.d.	b.d.	n.a.	n.a.	n.a.	n.a.	n.a.	n.a.	-	-	-	-	-	-
	LPS (100 ng/ml)	MG-63	b.d.	b.d.	b.d.	-	-	-	n.a.	n.a.	n.a.	n.a.	n.a.	n.a.	-	-	-
		THP-1	552.0 ± 52.54	404.0 ± 68.53	341.4 ± 66.25	n.a.	n.a.	n.a.	-	-	-	< 0,0001	< 0,0001	< 0,0001	-	-	-
		THP-1 / MG-63	256.1 ± 59.60	141.8 ± 13.83	80.75 ± 8.458	n.a.	n.a.	n.a.	< 0,0001	< 0,0001	< 0,0001	-	-	-	-	-	-
	UHMWPE (1:500)	MG-63	b.d.	b.d.	b.d.	-	-	-	n.a.	n.a.	n.a.	n.a.	n.a.	n.a.	-	-	-
		THP-1	31.19 ± 4.214	17.35 ± 0.6251	21.53 ± 4.251	n.a.	n.a.	n.a.	-	-	-	< 0,0001	< 0,0001	< 0,0001	-	-	-
		THP-1 / MG-63	10.31 ± 3.379	3.963 ± 1.847	2.619 ± 0.195	n.a.	n.a.	n.a.	< 0,0001	< 0,0001	< 0,0001	-	-	-	-	-	-
OPG fold secretion (OPG activated cells [pg/ml] / OPG control [pg/ml])	LPS (10 pg/ml)	MG-63	0.8700 ± 0.01646	0.9393 ± 0.06558	0.9580 ± 0.03635	-	-	-	n.a.	n.a.	n.a.	0.0002	< 0,0001	< 0,0001	n.a.	n.a.	n.a.
		THP-1	b.d.	b.d.	b.d.	n.a.	n.a.	n.a.	-	-	-	n.a.	n.a.	n.a.	n.a.	n.a.	n.a.
		THP-1 / MG-63	1.098 ± 0.3083	0.8995 ± 0.09350	0.6990 ± 0.1235	0.0002	< 0,0001	< 0,0001	n.a.	n.a.	n.a.	-	-	-	n.a.	n.a.	n.a.
		pHOB	0.0890	0.9770	1054	n.a.	n.a.	n.a.	n.a.	n.a.	n.a.	n.a.	n.a.	n.a.	-	-	-
	LPS (100 ng/ml)	MG-63	0.9673 ± 0.07485	1.008 ± 0.07749	1.040 ± 0.03528	-	-	-	n.a.	n.a.	n.a.	< 0,0001	< 0,0001	< 0,0001	n.a.	n.a.	n.a.
		THP-1	b.d.	b.d.	b.d.	n.a.	n.a.	n.a.	-	-	-	n.a.	n.a.	n.a.	n.a.	n.a.	n.a.
		THP-1 / MG-63	1.125 ± 0.2418	0.9800 ± 0.1518	1.194 ± 0.07753	< 0,0001	< 0,0001	< 0,0001	n.a.	n.a.	n.a.	-	-	-	n.a.	n.a.	n.a.
		pHOB	1139	1104	1412	n.a.	n.a.	n.a.	n.a.	n.a.	n.a.	n.a.	n.a.	n.a.	-	-	-
	UHMWPE (1:500)	MG-63	0.9167 ± 0.03528	0.8750 ± 0.05009	1.034 ± 0.04384	-	-	-	n.a.	n.a.	n.a.	0.0007	< 0,0001	< 0,0001	n.a.	n.a.	n.a.
		THP-1	b.d.	b.d.	b.d.	n.a.	n.a.	n.a.	-	-	-	n.a.	n.a.	n.a.	n.a.	n.a.	n.a.
		THP-1 / MG-63	1.441 ± 0.3873	0.9253 ± 0.2107	1.112 ± 0.1678	0.0007	< 0,0001	< 0,0001	n.a.	n.a.	n.a.	-	-	-	n.a.	n.a.	n.a.
		pHOB	0.9880	0.8770	1056	n.a.	n.a.	n.a.	n.a.	n.a.	n.a.	n.a.	n.a.	n.a.	-	-	-
OPN fold secretion (OPN activated cells [pg/ml] / OPN control [pg/ml])	LPS (10 pg/ml)	MG-63	b.d.	b.d.	b.d.	-	-	-	n.a.	n.a.	n.a.	n.a.	n.a.	n.a.	n.a.	n.a.	n.a.
		THP-1	1.018 ± 0.07293	1.089 ± 0.09113	1.014 ± 0.04708	n.a.	n.a.	n.a.	-	-	-	n.s.	n.s.	n.s.	n.a.	n.a.	n.a.
		THP-1 / MG-63	1.437 ± 0.8581	0.7273 ± 0.3204	0.9140 ± 0.3580	n.a.	n.a.	n.a.	n.s.	n.s.	n.s.	-	-	-	n.a.	n.a.	n.a.
		pHOB	0.9990	0.9810	1055	n.a.	n.a.	n.a.	n.a.	n.a.	n.a.	n.a.	n.a.	n.a.	-	-	-
	LPS (100 ng/ml)	MG-63	b.d.	b.d.	b.d.	-	-	-	n.a.	n.a.	n.a.	n.a.	n.a.	n.a.	n.a.	n.a.	n.a.
		THP-1	0.8164 ± 0.4631	0.8720 ± 0.06629	0.8580 ± 0.1486	n.a.	n.a.	n.a.	-	-	-	n.s.	n.s.	n.s.	n.a.	n.a.	n.a.
		THP-1 / MG-63	1.421 ± 0.6702	1.429 ± 0.5736	0.8900 ± 0.2118	n.a.	n.a.	n.a.	n.s.	n.s.	n.s.	-	-	-	n.a.	n.a.	n.a.
		pHOB	1138	1101	1408	n.a.	n.a.	n.a.	n.a.	n.a.	n.a.	n.a.	n.a.	n.a.	-	-	-
	UHMWPE (1:500)	MG-63	b.d.	b.d.	b.d.	-	-	-	n.a.	n.a.	n.a.	n.a.	n.a.	n.a.	n.a.	n.a.	n.a.
		THP-1	0.2964 ± 0.2832	0.8255 ± 0.05020	0.8003 ± 0.1027	n.a.	n.a.	n.a.	-	-	-	0.0469	n.s.	n.s.	n.a.	n.a.	n.a.
		THP-1 / MG-63	1.236 ± 0.8727	0.8060 ± 0.1693	1.103 ± 0.4132	n.a.	n.a.	n.a.	0.0469	n.s.	n.s.	-	-	-	n.a.	n.a.	n.a.
		pHOB	0.9840	0.8710	1047	n.a.	n.a.	n.a.	n.a.	n.a.	n.a.	n.a.	n.a.	n.a.	-	-	-
